# Supplementary material for: Identification of Tumor Antigens and Immune Subtypes for the Development of mRNA Vaccines and Individualized Immunotherapy in Soft Tissue Sarcoma
Source: Cancers (Basel). 2022 Jan 17;14(2):448. doi: 10.3390/cancers14020448 (PMC8774220; doi:10.3390/cancers14020448)
Supplement: Supplementary file 1 [file cancers-14-00448-s001.zip]

Archive with 1 entries (1 files):
- cancers-1524716-supplementary.pdf
